# Supplementary material for: Infection and vaccination status of COVID-19 among healthcare professionals in academic platform: Prevision vs. reality of Bangladesh context
Source: PLoS One. 2022 Feb 18;17(2):e0263078. doi: 10.1371/journal.pone.0263078 (PMC8856526; doi:10.1371/journal.pone.0263078)
Supplement: S1 Data — (CSV) [file pone.0263078.s003.csv]

1. Gender:	2. Age (In Years):	3. What is the type of your current working Organization?	4. In which district is your current working Organization?	5. Working experience (In Years):	6. Have you been exposed with COVID-19 infection?	7. Are you vaccinated (COVID-19)?	8. If you are not vaccinated please write the reasons...
Male	46	Public	Dhaka	14	Yes	Yes	I'm vaccinated
Male	25	Private	Cox's Bazar	2	No	No	Waiting
Female	31	Private	Dhaka	9	No	Yes	N/A
Female	38	Public	Dhaka	16	Yes	Yes	I am vaccinated
Male	28	Private	Cox’s Bazar	2	No	No	Completed my registration for vaccine but scheduled date do not come yet..
Female	28	Public	Dhaka	5	Yes	Yes	I am vaccinated
Male	34	Private	Cox's bazar	4	No	No	I have registered in Surokha App but the date don't fixed still now.
Male	27	Private	Dhaka	2	No	No	nothing
Male	26	Private	Dhaka	1	Yes	Yes	I am Vaccinated
Female	65	Private	Dhaka	38	Yes	Yes	Not appicable
Female	25	Private	Cox’s Bazar	2	Yes	No	Time related problem
Female	25	Private	Cox’s Bazar	2	Yes	No	Time related problem
Female	24	Private	Cox’s Bazar	2	Yes	No	Time related problem
Female	29	Private	Dhaka	1	No	Yes	I am vaccinated
Female	48	Public	Dhaka	23	No	Yes	I had vaccinate
Female	44	Public	Khulna	20	Yes	Yes	No
Female	50	Private	Dhaka	24	No	Yes	NA
Female	40	Public	Dhaka	16	No	Yes	I'm vaccinated
Male	26	Private	Cox’s Bazar	3	No	No	I have already registered, but confirmation message didn’t come yet.
Male	35	Private	Dhaka, Uttara	7	No	Yes	I am vaccinated
Female	42	Private	DHAKA	22	Yes	Yes	l am vaccinated
Female	53	Public	Dhaka	30	No	Yes	I am vaccineted
Female	43	Public	Narayanganj	21	Yes	Yes	N/A for me.
Male	35	Private	Naraingdi & Brahmanbaria	6	Yes	No	I'm two times affected by covid-19, & developed antibodies naturally.
Female	24	Public	Dhaka	1	No	No	Registration Korte passi na
Male	35	Private	Dhaka, Brahmanbaria	10	Yes	Yes	I'm 2 time effected by covid & developed antibody naturally.
Female	40	Public	Dhaka	20	Yes	Yes	I'm vaccinated
Male	29	Private	Cox’s Bazar	5	No	No	Apply online. Waiting for Vaccination SMS.
Male	31	Private	Cox’s bazar	3	No	Yes	Vaccinated
Female	28	Public	Cox's Bazar	5	No	Yes	Already vaccinated
Male	30	Private	Dhaka	2	Yes	Yes	Vaccinated
Female	44	Public	Dhaka	18	No	Yes	I am vaccinated
Female	31	Private	Dhaka	9	No	Yes	N/A
Female	58	Public	Dhaka	34	No	Yes	N/A
Female	45	Public	Dhaka	18	Yes	Yes	I am vaccinated.
Female	58	Public	Dhaka	34	No	Yes	N/A
Female	25	Private	Brahmmanbaria	2	No	No	Now Iam pregnant.
Female	38	Public	Dhaka	8	No	Yes	Not appicable
Female	31	Private	Dhaka	9	No	Yes	N/A
Male	39	Public	Pabna	7	Yes	Yes	Vaccinated.
Male	46	Private	Barishal	20	Yes	Yes	N/A
Male	34	Private	Cox’s Bazar	5	Yes	No	Vaccine is not available
Female	42	Public	Pabna		No	Yes	No reason.
Female	26	Private	Cox’s Bazar	2	No	Yes	N/A
Female	42	Public	Pabna	23	No	Yes	No reason
Male	46	Public	Dhaka	19	No	Yes	I am vaccinated
Female	23	Private	Nothing		No	No	23 years
Female	25	Public	Somalia	2	No	No	because I did not have full information about the vaccinated so that l am not interesting. Wa
Female	26	Private	Dhaka	1	No	No	Vaccinated within few days
Female	41	Public	Dhaka	8	Yes	Yes	I was vaccinated.
Male	35	Private	Dhaka	8	Yes	Yes	N/A
Female	36	Public	Dhaka	8	Yes	Yes	Vaccinate COVID 19
Female	36	Public	Dhaka	8	Yes	Yes	Vaccinate COVID 19
Male	26	Private	Cox’s Bazar	5	Yes	No	I didn’t get this opportunity
Female	46	Public	Faridpur	22	No	Yes	N/A
Female	43	Public	Bhola	18	No	Yes	I am vaccinated
Female	42	Public	Dhaka.	8	Yes	Yes	I got vaccinated
Male	31	Private	Khulna	7	No	Yes	Vaccinated
Female	36	Public	Dhaka	8	No	Yes	Vaccinate COVID 19
Female	53	Public	Chuadanga	31	Yes	Yes	Yes vaccined
Female	42	Public	Dhaka	8	Yes	Yes	I got vaccinated
Female	26	Private	No	No	No	Yes	Vaccinated
Female	54	Public	Dhaka	33	Yes	Yes	I am vaccinated
Female	37	Public	Dhaka	8	No	Yes	I'm vaccinated
Female	41	Public	Dhaka	20	No	Yes	I have vaccinated.
Female	39	Public	Dhaka city	20	No	No	I have already registered but not found message
Female	41	Public	Dhaka	21	No	Yes	I have vaccinated
Female	39	Public	Dhaka city (South)	19	No	No	I have already registered but not found Message
Female	53	Public	DHAKA	25	No	Yes	Done
Female	50	Public	DHAKA	24	No	Yes	Done
Female	27	Private	Dhaka	5	No	Yes	Vaccinated
Male	45	Public	DHAKA	17	No	Yes	I'm vaccinated
Female	41	Public	Dhaka	21	No	Yes	Vaccinated
Female	40	Public	Dhaka	10	No	Yes	Yes vaccinated
Female	40	Public	Dhaka	10	No	Yes	Yes vaccination
Female	37	Public	Dhaka	8	No	Yes	I have vaccinated
Female	48	Public	Dhaka	23	No	Yes	Vaccinated
Female	49	Public	Dhaka	24	Yes	Yes	I am vaccinated
Female	44	Public	Narayanganj	18	No	Yes	I am Vaccinated
Female	44	Public	Narayanganj -( Victoria)	18	No	Yes	I am Vaccinated
Female	38	Private	Dhaka	10	Yes	Yes	Vaccinated
Female	48	Public	Dhaka	19	No	Yes	Vaccinated
Female	32	Private	Cox's Bazar	3	No	Yes	N/A
Female	48	Public	Dhaka	19	No	Yes	Vaccinated
Female	48	Public	Dhaka	19	No	Yes	Iam Vaccinated
Female	46	Public	Dhaka	18	No	Yes	I'm vaccinated
Female	40	Public	Yes	11	Yes	Yes	Iam vaccinated so
Female	43	Public	Dhaka	17	No	Yes	No Reason
Female	40	Public	No	11	Yes	Yes	Iam vaccinated so
Female	35	Private	Sherpur	8	No	Yes	N/A
Female	46	Public	Narayanganj	18	No	Yes	N/A
Female	49	Public	Dhaka	22	No	Yes	I have vaccinated
Female	44	Public	Dhaka	21	Yes	Yes	Not Applicable
Female	40	Public	DHAKA	9	No	Yes	You are vaccinated
Female	41	Public	Dhaka	18	Yes	Yes	Vaccinated
Female	49	Public	Narayanganj	19	No	Yes	I am vaccinated
Female	51	Private	Dhaka	24	No	Yes	NA
Male	32	Private	Cox'sbazar	6	No	Yes	Already done
Female	26	Private	Dhaka	5	No	Yes	N/A
Female	40	Public	Pabna.		No	Yes	Yes
Female	28	Public	Barisal		No	Yes	No
Female	37	Public	Barishal	8	Yes	Yes	Vaccinated
Male	31	Private	Cox's bazar	6	Yes	Yes	Yes
Female	43	Public	Tangail	11	No	Yes	You are vaccinated
Female	39	Public	Barishal	8	No	Yes	Complete my vaccination
Female	54	Public	Netrakona	31	No	Yes	I am vaccinated
Female	28	Public	Mymensingh	11	Yes	No	pregnancy
Male	29	Private	Cox's Bazar	6	No	No	Registration done
Female	24	Private	Dhaka	2	No	No	Have no any opportunity
Female	50	Public	Dhaka	23	Yes	Yes	Vaccinated
Male	25	Private	Cox's Bazar	2	No	Yes	I am vaccinated
Female	46	Public	NARAYANGANJ	2003	No	Yes	Vaccinated
Female	51	Public	Narayanganj	23	No	Yes	I am vaccinated
Female	36	Private	Gazipur	9	No	Yes	Vaccinated
Male	27	Private	Cox's Bazar	3	No	Yes	N/A
Female	37	Public	Jalakhaty distiric	8	Yes	Yes	Covid -19 in affected.
Female	49	Public	Narayanganj	19	No	Yes	I am vaccinated
Female	27	Private	Dhaka	4	No	No	Registration done but no sms came to the Mobile.
Female	44	Public	Faridpur	23	Yes	Yes	N/A
Female	54	Public	Dhaka	25	Yes	Yes	I'm already vaccinated
Male	29	Private	Cox’s Bazar	5	No	No	Registration Complete. Waiting for vaccination sms.
Male	29	Private	Cox’s Bazar	5	No	No	Registration complete. Waiting for vaccination sms.
Male	39	Public	Sirajgonj	7	No	Yes	Vaccinated
Female	46	Public	Barisal	18	Yes	Yes	I am vaccinated .
Female	34	Private	Dhaka	11	No	Yes	Vaccine complete
Female	51	Public	Dhaka	24	Yes	Yes	N/A
Female	49	Public	Dhaka	20	No	Yes	I am already vaccinated
Female	26	Public	Gazipur	4	Yes	Yes	N/A
Female	40	Public	Dhaka	22	No	Yes	no
Female	51	Public	Dhaka	24	Yes	Yes	N/A
Female	40	Public	Dhaka	22	No	Yes	no
Female	53	Private	Dhaka district unit	16	Yes	No	I have registratiom
Female	50	Public	Dhaka	23	Yes	Yes	Vaccinated
Female	50	Public	Dhaka	23	Yes	Yes	Vaccinated
Female	28	Private	Dhaka	4	No	Yes	I am vaccinated
Female	25	Private	Dhaka	6	No	Yes	vaccinated
Female	49	Public	Dhaka	24	Yes	Yes	I am vaccinated
Male	28	Private	Cox's Bazar	4	No	No	Applied for vaccination via Surokkha app but get vaccination date yet
Female	25	Private	Cox's Bazar	2	Yes	No	Time related problem
Female	47	Public	Dhaka	17	Yes	Yes	Vaccinated
Female	47	Public	Dhaka	17	Yes	Yes	Vaccinated
Female	51	Public	Narayanganj	23	Yes	Yes	I am vaccinated
Female	51	Public	Narayanganj	23	Yes	Yes	I am Vaccinated
Female	49	Private	Dhaka	29	Yes	Yes	Vaccinated
Male	32	Public	Cox's Bazar	10	No	Yes	I am vaccinated.
Female	44	Public	Mohakhali, Dhaka-1212	18	Yes	Yes	I have vaccinated
Male	32	Public	Cox's Bazar	10	No	Yes	Vaccinated
Male	48	Public	Barishal.	18	Yes	Yes	I am vaccinated.
Female	33	Public	Cumilla	8	No	Yes	I am vaccinated
Female	51	Public	Narayanganj	23	No	Yes	I am vaccinated
Female	25	Private	Tangail	3	No	Yes	I've vaccinated
Female	37	Public	Cumilla	8	No	Yes	Vaccinated
Female	38	Public	Barishal	8	Yes	Yes	Vaccinated
Female	50	Public	Bagerhat	23	No	Yes	Poor supply
Female	41	Private	Dhaka	8	Yes	No	No massage.
Male	32	Public	Cox's Bazar	10	No	Yes	Vaccinated
Male	32	Public	Cox's Bazar	10	No	Yes	Vaccinated
Female	53	Private	Dhaka districk	16	Yes	No	I have registration
Female	51	Public	Noakhali	7	No	Yes	I'm vaccinated
Male	46	Private	Dhaka	21	No	Yes	NA
Female	48	Public	Dhaka	23	No	Yes	I had vaccinated
Female	54	Public	Dhaka	25	Yes	Yes	I'm already vaccinated
Female	49	Public	Dhaka	24	Yes	Yes	I am vaccinated
Female	51	Public	Noakhali	7	No	Yes	I'm vaccinated
Female	51	Public	Narayanganj	23	No	Yes	I am vaccinated
Male	60	Public	Dhaka	40	Yes	Yes	Vaccinated
Male	49	Private	Gaibandha	23	Yes	Yes	I have taken 2 dose vaccines
Female	28	Public	Mymensingh	2	Yes	Yes	Yes
Male	46	Public	Dhaka	14	Yes	Yes	I'm vaccinated
Female	41	Private	Dhaka	8	Yes	No	No massage
Female	36	Private	Gazipur	9	No	Yes	Vaccinated
Female	36	Private	Gazipur	9	No	Yes	Vaccinated
Female	56	Public	Dhaka	32	Yes	Yes	N/A
Female	43	Public	Dhaka	11	No	Yes	I have been vaccinated.
Female	43	Public	Dhaka	11	No	Yes	I have been vaccinated.
Female	36	Private	Gazipur	9	No	Yes	Vaccinated
Female	48	Public	kishoreganj	25	No	Yes	i have already vaccinated
Female	48	Public	kishoreganj	25	No	Yes	i have already vaccinated
Female	46	Public	Dhaka	18	No	Yes	Vaccinatef
Female	48	Public	Barishal	23	No	Yes	I'm fully vaccinated
Female	48	Public	Barishal	23	No	Yes	I'm fully vaccinated
Female	56	Private	Barishal	28	No	Yes	Not applicable
Female	40	Public	Noakhali	11	No	Yes	No need. to answer because (Vaccine take ready)
Female	43	Public	Barisal	18	No	Yes	Not applicable
Female	26	Public	Laascanod	1	No	No	Not safe 100%
Female	51	Public	Dhaka	24	No	Yes	I am vaccinated against covid-19
Female	52	Private	Chattogram	26	Yes	No	Registration alrady Waiting for date.
Female	52	Private	Chattogram	26	Yes	No	Registration, Waiting for date
Female	42	Private	DHAKA	22	Yes	Yes	l am vaccinated
Female	49	Public	Barishal		No	Yes	Vaccinated
Female	42	Public	Dhaka	8	Yes	Yes	I got vaccinated
Female	36	Public	Brahmanbaria (Sadar)	9	Yes	Yes	I have taken Vaccine.
Female	27	Private	Gazipur	4	No	Yes	I'm vaccinated
Female	29	Public	Dhaka	5	Yes	Yes	NA
Female	42	Public	Narayangonj	11	Yes	Yes	Iam Vaccinated
Female	24	Private	Dhaka	2	Yes	No	Not Interested Right Now
Female	42	Private	Chattogram	20	No	No	Still now registration.
Female	53	Public	Dhaka	25	Yes	Yes	I am
Female	44	Public	Barishal	19	Yes	Yes	I am vaccinated
Male	27	Private	Cox's Bazar	3	Yes	Yes	Nil
Female	26	Private	Cox's Bazaar	3	Yes	Yes	Nil
Female	39	Public	Hajigang, chandpur	19	No	Yes	Not aplicated
Female	49	Public	Dhaka	23	No	Yes	Completed vaccine
Female	27	Private	Dhaka	5	No	Yes	Vaccinated
Female	31	Public	Dhaka	9	Yes	No	Pregnent for 6 months
Female	40	Public	Dhaka	20	Yes	Yes	I'm vaccinated
Female	45	Public	Dhaka	18	No	Yes	I take my vaccine
Female	50	Public	Barisal	29	Yes	Yes	Vaccinated
Female	44	Public	Dhaka	18	No	Yes	I am vaccinated
Female	46	Public	Chuadanga	18	No	Yes	Vaccined
Female	42	Public	Narayanganj	19	No	Yes	If I vaccinated
Female	44	Public	Dhaka	18	No	Yes	I am vaccinated
Female	37	Public	Narayanganj	13	No	Yes	Yes I'm vaccinated
Female	45	Public	Dhaka	12	No	Yes	I am vaccinated
Male	32	Public	Cox's Bazar	12	No	Yes	Vaccinated
Female	35	Private	Sherpur	8	No	Yes	N/A
Female	38	Private	Barishal	3	Yes	Yes	Yes,I got vaccine.
Female	53	Public	DHAKA	24	No	Yes	Done
Female	38	Public	Barishal	9	No	Yes	I got vaccine
Female	35	Public	Dhaka	15	No	Yes	Already vaccinated
Male	38	Private	Dhaka	15	No	Yes	not applicable
Female	41	Private	Dhaka	8	Yes	No	No massage
Female	41	Public	Dhaka	8	Yes	Yes	I was vaccinated
Female	49	Public	Dhaka	24	Yes	Yes	Vaccinated
Female	49	Public	Faridpur	23	No	Yes	I am vaccinated
Male	31	Private	Cox'SBazar	5	No	No	Registration done but confirmation sms not get yet
Female	38	Public	Barisal	8	Yes	Yes	Vaccinated
Female	32	Public	Cumilla	5	Yes	Yes	No
Female	56	Public	Narayanganj	36	No	Yes	I am vaccinated
Male	27	Private	Cox’s Bazar	5	No	Yes	I am vaccinated
Female	51	Public	Dhaka	24	Yes	Yes	N/A
Female	28	Public	Dhaka	5	Yes	Yes	No
Female	31	Private	Dhaka	8	Yes	No	Did not get vaccine date yet. So waiting to get vaccine.
Female	44	Public	Dhaka	21	Yes	Yes	NA
Female	49	Private	Dhaka	29	Yes	No	I registered for the vaccine but did not get the date.
Male	45	Private	Dhaka	20	No	Yes	Vaccinated 2 doses
Male	40	Private	Dhaka	16	No	Yes	Vaccinated
Male	31	Private	Khulna	7	No	Yes	Vaccinated
Female	29	Public	Dhaka	6	Yes	Yes	i am vaccinated
Female	25	Private	Dhaka	2	No	No	I can not find any scope to give vaccine. ⁹
Female	28	Public	Dhaka	6	No	Yes	BSMMU vaccine senter
Female	23	Private	Nothing		No	No	Under 25 years
Female	43	Public	Dhaka	21	Yes	Yes	Vaccinated
Female	37	Public	Dhaka	15	Yes	Yes	N/A
Female	43	Public	Tangail		No	Yes	I have vaccinated
Female	24	Private	Dhaka	1	No	No	Registration Korte passi na
Female	52	Public	Faridpur	22	Yes	Yes	Done
Female	45	Public	Faridpur	18	Yes	Yes	Done
Female	49	Public	Narayanganj	19	No	Yes	I am vaccinated
Female	44	Public	Faridpur	23	Yes	Yes	N/A
Female	50	Public	Barisal	21	Yes	Yes	Vaccinated
Male	50	Public	DHAKA	10	No	No	REGISTRATION applying
Male	60	Private	Dhaka Chittahong	40	Yes	Yes	Vaccineted
Female	46	Private	Narayanganj		Yes	Yes	vaccinated
Female	40	Public	Dhaka	16	Yes	Yes	N/A
Female	45	Public	Faridpur	23	Yes	Yes	I have vaccinated
Female	48	Public	Dhaka	19	No	Yes	Already Vaccinated
Male	36	Private	Khulna	11	No	Yes	Gopalgonj
Female	55	Private	Dhaka	34	Yes	Yes	I am vaccinated
Female	43	Public	Dhaka	11	No	Yes	I am vaccinated
Female	41	Public	Dhaka	8	Yes	Yes	I am vaccinated.
Female	46	Public	Faridpur	22	No	Yes	N/A
Male	32	Public	Khulna	6	Yes	Yes	I am vaccinated
Female	42	Public	Dhaka	20	Yes	Yes	Vaccinated
Female	45	Public	Chuadanga	18	No	Yes	I am vaccinated.
Male	58	Public	Dhaka Vity	31	Yes	Yes	I am vaccinated
Female	44	Public	Mohakhali, Dhaka-1212	18	Yes	Yes	I have vaccinated
Female	40	Public	Barisal	9	No	Yes	Vaccinated
Male	44	Public	Munshiganj Bangladeah.	18	No	Yes	NA
Female	42	Public	Noakhali	18	No	Yes	I'm vaccinated
Female	42	Public	Dhaka	21	Yes	No	Drug reaction previous 3 times
Female	45	Public	FARIDPUR	18	No	Yes	NO
Female	40	Public	Dhaka	9	No	Yes	Vaccinated
Male	28	Private	Cox’s Bazar	7	Yes	No	As soon as possible i will take vaccination.
Female	47	Public	Netrakona	22	Yes	Yes	Vaccinated
Female	40	Public	Noakhali	11	No	Yes	No Need
Female	30	Private	Dhaka	8	No	Yes	All ready done
Female	39	Public	Dhaka	16	Yes	Yes	dose completed
Male	38	Public	Dhaka	15	No	No	Lactating Mother
Male	47	Private	Cox's Bazar	19	No	Yes	Not applicable
Female	43	Public	Pabna	11	No	Yes	Yes
Female	25	Private	Dhaka	2	Yes	No	Age
Male	41	Private	Cox'Bazar	16	Yes	Yes	N/A
Female	46	Public	Dhaka	17	Yes	Yes	I have
Female	25	Public	Nutrition	2	No	No	I am not intersting
Female	41	Public	Dhaka	10	No	Yes	N/A
Female	30	Public	Dhaka	6	No	Yes	I am vaccinated.
Female	46	Public	Dhaka	19	No	Yes	Vaccinated
Female	43	Public	DHAKA	18	No	Yes	NO REASON
Female	43	Public	Dhaka	11	No	Yes	I have vaccinated.
Male	31	Private	Dhaka	9	No	No	Didn't get opportunity
Female	30	Private	Khulna	5	No	Yes	I am vaccinated
Male	27	Private	Cox’s Bazar	1.5	Yes	Yes	Yes, I complete1st dose vaccine.
Female	41	Public	DHAKA	19	Yes	Yes	Nil
Female	48	Public	Dhaka	22	No	Yes	Im vaccinated.
Female	33	Public	Faridpur	3	No	Yes	Not except
Female	40	Public	Dhaka	22	Yes	Yes	I was vaccinated
Female	43	Public	Bhola	18	No	Yes	I am vaccinated
Female	45	Public	Dhaka	25	No	Yes	I'm already done.
Female	27	Public	Cox'sbazar	8	No	No	Didn't get vaccination date yet
Female	41	Public	Dhaka	17	No	Yes	I am vaccinated
Female	43	Public	Dhaka	12	Yes	Yes	No, I'm vaccinated.
Female	43	Public	Dhaka	12	Yes	Yes	Not required
Female	50	Public	Dhaka	23	Yes	Yes	I am already vaccinated.
Female	39	Public	Dhaka	19	Yes	Yes	I have already vaccinated.
Female	47	Public	Dhaka	23	No	Yes	I am already vaccinated
Female	40	Public	Dhaka	19	Yes	Yes	I am already vaccineted
Female	34	Public	Dhaka	8	No	Yes	I am already vaccinated
Female	38	Public	Dhaka	14	Yes	Yes	I am already vaccined
Female	42	Public	Dhaka	10	Yes	Yes	Yes i'm vaccineted
Female	42	Public	Dhaka	10	No	Yes	I already vaccinated.
Female	33	Public	Gazipur	4	No	Yes	No
Female	40	Public	Dhaka	9	No	Yes	6 months
Female	41	Public	Dhaka	11	No	Yes	I am vaccinated
Female	43	Public	Dhaka	11	No	Yes	Yes
Female	32	Public	Cumilla	5	Yes	Yes	Vaccineted
Female	42	Public	Dhaka	21	Yes	Yes	Yes
Female	29	Public	Dhaka	3	Yes	Yes	Not necessary
Female	36	Public	Dhaka	8	Yes	Yes	Not necessary
Female	27	Public	Dhaka	4	No	No	Lactating mother.
Female	37	Public	Dhaka	8	No	Yes	Vaccinated
Female	41	Public	Dhaka	20	No	Yes	Already vaccinated
Male	50	Private	Gaibandha	23	Yes	Yes	Not applicable
Female	47	Public	Khulna	19	No	Yes	none
Female	38	Public	Dhaka	16	No	Yes	NA
Female	44	Public	Narayanganj	18	No	Yes	I am vaccinated
Male	30	Private	Cox’s Bazar	5	No	No	I registered for vaccination but they don't give any message for vaccinations.
Female	28	Private	Dhaka	3	No	No	Pregnancy
Male	47	Private	Barishal	20	Yes	Yes	N/A
Male	27	Private	dhaka	2	No	No	registered.. waiting for sms confirmations date
Female	26	Private	Priojpur	2	Yes	Yes	I got it
Female	32	Private	Dhaka	5	No	Yes	Vaccinted
Female	36	Public	Cumilla	9	No	Yes	No
Female	37	Public	Cumilla	9	No	Yes	No
